# Supplementary material for: Antioxidative Potential and Ameliorative Effects of Rice Bran Fermented with Lactobacillus against High-Fat Diet-Induced Oxidative Stress in Mice
Source: Antioxidants (Basel). 2024 May 24;13(6):639. doi: 10.3390/antiox13060639 (PMC11201030; doi:10.3390/antiox13060639)
Supplement: Supplementary file 1 [file antioxidants-13-00639-s001.zip]

Archive with 1 entries (1 files):
- antioxidants-2977013-supplementary.pdf
